# Supplementary material for: Influence of Anthocyanin Expression on the Performance of Photosynthesis in Sweet Orange, Citrus sinensis (L.) Osbeck
Source: Plants (Basel). 2023 Nov 24;12(23):3965. doi: 10.3390/plants12233965 (PMC10708278; doi:10.3390/plants12233965)
Supplement: Supplementary file 1 [file plants-12-03965-s001.zip]

Archive with 1 entries (1 files):
- plants-2653837-supplementary.pdf
